# Supplementary material for: Short-term effects of two types of goggles on intraocular pressure and anterior eye segment biometrics
Source: BMC Ophthalmol. 2022 Feb 12;22:73. doi: 10.1186/s12886-022-02308-y (PMC8841071; doi:10.1186/s12886-022-02308-y)
Supplement: Supplementary file 1 — Additional file 1. [file 12886_2022_2308_MOESM1_ESM.xlsx]

## Sheet: 数据
The inspection results of each indicator（IOP,K1,K2,Km,CCT,ACV,ACD,and ICA）before and after wearing two kinds of goggles
SG	number	Gender	age	IOP 1	IOP 2	IOP 3	IOP 4	IOP 5	K1 1	K1 2	K1 3	K1 4	K1 5	K2 1	K2 2	K2 3	K2 4	K2 5	Km 1	Km 2	Km 3	Km 4	Km 5	CCT 1	CCT 2	CCT 3	CCT 4	CCT 5	ACV 1	ACV 2	ACV 3	ACV 4	ACV 5	ACD 1	ACD 2	ACD 3	ACD 4	ACD 5	ICA 1	ICA 2	ICA 3	ICA 4	ICA 5
1	1	1	32	14.5	21.3	20.3	13.6	14.2	43.7	43	43.3	43.4	43.6	44.1	44.3	45	44.1	43.9	43.9	43.6	44.2	43.7	43.7	510	512	513	507	512	218	212	189	209	215	3.25	3.19	3.26	3.22	3.24	38.5	35.2	41.2	38	41.5
2	1	1	32	14.3	15.3	15.4	13.4	14.4	43.6	43.7	43.5	43.7	43.7	44.1	44.2	44.2	44.1	44	43.8	43.9	43.7	43.7	43.8	511	515	510	513	510	217	216	218	216	217	3.25	3.22	3.2	3.26	3.24	38.5	38.3	40.2	39.9	39.4
1	2	2	41	15.2	18.1	17.1	17.1	15.2	42.8	42.8	42.7	42.8	42.7	43.4	43.3	43.4	43.4	43.6	43.1	43	43.1	43.1	43.1	541	546	544	543	543	154	133	144	161	143	2.81	2.8	2.77	2.82	2.83	36	34.2	37.3	35.6	40.9
2	2	2	41	16.2	16.1	16	16.3	16.1	42.8	42.8	42.9	42.8	42.8	43.3	43.4	43.3	43.3	43.4	43.1	43.1	43.1	43.1	43.1	544	543	543	541	545	153	144	146	149	152	2.82	2.82	2.8	2.81	2.81	36.1	35.8	36.5	36.5	36.3
1	3	1	33	20.1	19.3	21.5	15.6	18.4	42.8	42.7	42.7	42.9	42.8	43.3	43.5	42.9	43	43.2	43	43.1	42.8	43	43	504	506	506	504	504	150	143	148	149	151	3.01	3.13	3.06	3.01	3.02	48.5	51.6	51.4	51	49.4
2	3	1	33	18.7	18.7	18.7	18.7	17.6	42.8	42.8	42.7	42.8	42.8	43.3	43.4	43.4	43.4	43.3	43.1	43.1	43	43	43	503	504	503	503	504	152	151	150	150	151	3.11	3.1	3.15	3.12	3.12	50.1	50	49.6	49.7	50.8
1	4	2	27	17.5	18.6	18.6	18.7	17.5	41.5	41.4	41.5	41.5	41.5	42.2	42.2	42.2	42.2	42.2	41.9	41.8	41.9	41.8	41.8	532	532	536	534	533	132	135	132	135	132	2.65	2.65	2.62	2.64	2.65	36.9	34.9	35.2	32.8	35.5
2	4	2	27	17.2	17.2	17.2	17.3	17.2	41.5	41.5	41.4	41.4	41.5	42.3	42.3	42.2	42.2	42.2	41.8	41.9	41.9	41.8	41.8	533	534	532	534	534	135	135	133	134	135	2.65	2.63	2.64	2.65	2.63	36.4	36.8	36.7	36.5	36.5
1	5	1	18	16.2	19.2	19.2	17.3	16.2	42.9	42.7	42.6	42.8	42.6	42.9	42.8	42.8	42.8	42.8	42.9	43.3	43.2	42.9	42.9	542	547	545	543	544	166	150	151	171	168	2.89	2.83	2.84	2.84	2.87	38.6	37.6	37.5	40.1	39.6
2	5	1	18	16.4	17.5	16.4	16.4	16.4	42.8	42.8	42.9	42.9	42.9	42.8	42.8	42.7	42.7	42.7	42.9	42.9	42.7	42.7	42.8	543	544	542	540	544	163	162	166	165	165	2.9	2.88	2.89	2.9	2.91	39.4	39.4	37	39.7	41
1	6	2	21	19.6	23.4	23.4	20.1	18.7	42.9	42.9	42.9	42.8	42.8	43.9	43.9	44	44.1	43.9	43.4	43.4	43.2	43.4	43.2	534	535	535	533	534	201	187	188	191	199	3.15	3.1	3.12	3.2	3.14	41.8	40.1	39.8	41.4	42.3
2	6	2	21	18.9	19.6	19.6	19.7	18.9	42.9	42.8	42.8	42.8	42.8	43.2	43.2	43.3	43.3	43.3	43.4	43.4	43.4	43.3	43.3	531	533	534	535	535	203	198	199	201	201	3.18	3.15	3.16	3.18	3.18	42.3	42.1	40	42.1	42.1
1	7	1	20	17	20	21	16	16	42.4	42.4	42.3	42.3	42.4	44.9	44.8	44.7	44.8	44.8	43.6	43.1	43.5	43.4	43.1	498	497	499	498	497	166	149	157	165	168	2.52	2.5	2.5	2.49	2.55	44.1	43.2	42.1	44.4	45.3
2	7	1	20	17	17	17	17	17	42.4	42.3	42.5	42.4	42.4	44.9	44.9	44.7	44.9	44.8	43.6	43.5	43.6	43.6	43.6	497	494	495	499	497	164	166	164	163	162	2.5	2.49	2.51	2.52	2.52	43.9	44.1	42	44.2	43.8
1	8	2	43	19	23	23	18	19	42.8	42.8	42.8	42.9	42.8	43.3	43.2	43.3	43.4	43.3	43	43	43.1	43	43	508	505	510	509	508	114	109	105	120	116	2.38	2.36	2.22	2.34	2.4	31.6	30.3	29.4	31.7	32
2	8	2	43	20	20	20	20	20	42.7	42.8	42.7	42.8	42.8	43.2	43.3	43.2	43.2	43.3	43	43	43.1	43	43.1	505	506	508	506	508	114	114	115	113	110	2.36	2.36	2.38	2.37	2.36	31	30.9	31.5	31.2	31.2
1	9	1	24	16.8	19.8	19.8	16.8	16.8	42.5	42.6	42.5	42.5	42.5	43.7	43.7	43.7	43.6	43.7	43.1	43.1	43.1	43.2	43.1	553	551	551	552	553	246	232	235	247	245	2.81	2.77	2.78	2.82	2.8	43.9	42.8	39	44	43.5
2	9	1	24	16.8	16.8	16.8	16.8	16.8	42.5	42.5	42.5	42.4	42.4	43.7	43.7	43.7	43.6	43.6	43.1	43.1	43.1	43.2	43.2	552	552	552	551	553	245	243	248	244	244	2.8	2.87	2.85	2.84	2.83	43.2	42.3	42.9	42.7	42.3
1	10	2	26	16.4	18.4	19.4	17.4	15.4	44.1	44.1	44	44.2	44.1	44.4	44.1	44.2	44.3	44.3	44.3	44.3	44.1	44.1	44.2	566	563	564	567	566	201	199	197	200	205	2.9	2.87	2.86	2.92	2.9	44.7	43.8	41	43.7	44.5
2	10	2	26	16.4	17.4	16.4	16.4	16.4	44.1	44.2	44.1	44.2	44.1	44.4	44.3	44.4	44.5	44.3	44.2	44.3	44.2	44.3	44.1	562	566	563	567	564	200	203	201	198	200	2.93	2.92	2.93	2.92	2.91	44.5	44.5	44.3	43	45
1	11	1	33	20	24	25	21	20	40.7	40.8	40.8	40.7	40.8	41.8	41.7	41.6	41.7	41.2	41	41.1	41.1	41.2	41.1	544	542	541	544	544	250	239	242	245	248	3.68	3.59	3.62	3.69	3.67	42.7	41.7	41.9	43.2	42.9
2	11	1	33	20	19	21	20	20	40.7	40.7	40.7	40.8	40.9	41.9	41.9	41.8	41.7	41.3	41.2	41.3	41.2	41.1	41.1	542	544	541	544	543	251	255	256	249	255	3.67	3.68	3.66	3.68	3.68	43	43.1	42.8	42.9	43
1	12	2	28	21	25	24	22	21	42	42.3	42.2	42	42.1	42.5	42.6	42.7	42.5	42.4	42.2	42.2	42.3	42.1	42.3	474	481	478	477	475	222	213	215	219	221	3.06	3.05	3.13	3.01	3.02	30.7	29.2	31.5	30.2	30.5
2	12	2	28	21	21	21	21	21	41.8	41.9	41.7	42	42	42.5	42.6	42.4	42.6	42.4	42.3	42.2	42.3	42.1	42.3	475	478	474	474	475	221	225	230	216	218	3.08	3.06	3.08	3.09	3.08	31.5	30.6	32	31.4	30.9
1	13	1	19	19.6	21.6	22.6	18.6	19.6	40.5	40.3	40.6	40.4	40.5	41.3	41.5	41.4	41.3	41.5	41	41.4	41.2	41.3	41	557	557	557	559	557	269	261	257	264	266	3.68	3.68	3.62	3.64	3.65	43.3	42.6	42.4	43	42.9
2	13	1	19	18.6	19.6	19.6	18.6	18.6	40.5	40.4	40.5	40.6	40.6	41.2	41.4	41.3	41.5	41.3	41	41.1	41.2	41	41.2	556	554	556	555	554	268	269	269	269	269	3.69	3.69	3.67	3.66	3.65	43.4	43.8	44	44.1	43.9
1	14	2	21	17.1	21.1	20.1	18.1	18.1	42.6	42.8	42.7	42.6	42.6	44.6	44.8	44.6	44.5	44.6	43.5	43.7	43.6	43.7	43.4	618	615	614	611	619	182	172	175	183	177	3.25	3.11	3.18	3.33	3.28	47	46.2	46.5	47.5	47.3
2	14	2	21	17.1	17.1	17.1	17.1	17.1	42.6	42.6	42.8	42.6	42.5	44.7	44.6	44.8	44.4	44.5	43.6	44.5	44.5	44.6	44.4	620	615	616	618	619	180	180	182	181	183	3.25	3.24	3.33	3.17	3.19	46.8	46.8	47	47.3	47
1	15	1	22	19.8	23.8	23.8	21.8	20.8	43.1	43.2	43.1	43.2	43.1	44.2	44.3	44.4	44.2	44.1	43.7	43.8	43.7	43.6	43.4	550	545	548	548	549	201	199	198	199	200	3.18	3.15	3.11	3.1	3.15	43.5	42	41.5	42.8	42.6
2	15	1	22	18.8	19.8	18.8	19.8	18.8	43.2	43.2	43.1	43.1	43.2	44.3	44.3	44.2	44.4	44.1	43.6	43.7	43.6	43.3	43.5	552	554	551	549	548	200	197	199	202	201	3.17	3.18	3.15	3.19	3.2	43.4	43.1	43.8	43.9	43
1	16	2	21	18.4	20.4	21.4	19.4	17.4	44.7	44.9	44.6	44.7	44.7	45	44.9	45	44.8	44.7	44.8	44.7	44.6	44.8	44.9	563	564	565	564	564	192	180	175	185	199	3.41	3.29	3.31	3.42	3.43	48.9	43.5	44.6	49	47.6
2	16	2	21	18.4	17.4	18.4	19.4	18.4	44.7	44.8	44.7	44.8	44.7	45.1	45	45.3	44.7	44.8	44.7	44.8	44.6	44.9	45	567	563	566	564	564	186	186	188	192	184	3.34	3.41	3.4	3.35	3.31	48.8	48	49	48.5	48.6
1	17	1	24	20	25	24	23	21	41.5	41.6	41.3	41.5	41.4	42.4	42.6	42.6	42.7	42.1	42	42.2	42.2	42.3	42.1	522	520	525	528	521	203	200	201	204	205	2.97	2.9	2.91	2.95	3	39.1	38	37.2	38.5	39
2	17	1	24	19	20	20	20	20	41.5	41.6	41.5	41.5	41.5	42.5	42.6	42.5	42.5	42.5	42.1	42	42	41.9	42	520	519	518	520	521	200	202	201	200	198	2.98	2.97	2.97	2.97	3	39	38.8	39.4	39.2	39
1	18	2	36	19.7	23.7	23.7	21.7	19.7	43.8	43.8	43.7	43.8	43.8	45	45.2	45.1	45	45.1	44.4	44.4	44.1	44.4	44.2	527	532	525	532	530	214	205	206	212	219	3.24	3.11	3.15	3.25	3.22	35.8	36	34.5	33.5	34.8
2	18	2	36	18.7	18.7	18.7	18.7	19.7	43.8	43.4	43.8	44	43.9	45.1	45.2	45.2	45.2	45.1	44.3	44.3	44.3	44.4	44.3	525	525	526	523	525	213	214	215	212	219	3.15	3.25	2.33	3.19	3.32	36	35.5	35.9	36.1	35.8
1	19	1	35	16.9	19.9	17.9	15.9	16.9	42.7	42.7	42.8	42.7	42.7	43.6	43.8	43.8	43.5	43.6	43.1	43.2	43.1	43.2	43.4	525	524	523	522	523	228	215	211	219	225	3.39	3.25	3.22	3.29	3.35	40	39.4	39.2	39	39.9
2	19	1	35	17.9	16.9	16.9	16.9	16.9	42.6	42.7	42.7	42.7	42.7	43.6	43.6	43.5	43.6	43.5	43.2	43.2	43.1	43.2	43.1	524	524	525	525	524	226	225	228	226	228	3.35	3.36	3.34	3.38	3.36	40	39.8	40	39.5	40.3
1	20	2	30	20.2	20.2	21.2	20.2	20.2	42.9	42.9	42.9	42.8	42.9	44.1	44	44.1	44	44	43.5	43.5	43.6	43.7	43.5	568	565	568	566	569	237	237	230	233	235	3.16	3.02	3.05	3.11	3.18	40.5	41	38.5	39.5	42
2	20	2	30	20.2	20.2	19.2	20.2	20.2	42.9	42.8	42.8	42.9	42.8	44	44.2	44.4	44	43.8	43.5	43.4	43.5	43.6	43.5	567	566	568	564	568	238	237	238	239	232	3.2	3.16	3.18	3.15	3.16	40.5	40.2	39.8	40	40.6
1	21	1	25	18.6	19.6	20.6	18.6	18.6	43	43.2	43.6	43.2	43	43.8	43.6	43.5	43.6	43.7	43.4	43.4	43.4	43.4	43.3	505	503	502	500	505	171	166	168	177	178	2.92	2.9	2.88	2.95	2.96	36.5	35.6	35.4	35.9	37
2	21	1	25	18.6	18.6	18.6	17.6	18.6	43.2	43.1	43.1	43.1	43	43.7	43.8	43.7	43.8	43.9	43.5	43.4	43.5	43.5	43.4	504	506	506	504	503	170	177	178	168	168	2.95	2.9	2.95	2.98	2.95	36.7	36.6	36.5	36.8	36.9
1	22	2	21	18.6	20.6	21.6	18.6	18.6	42.9	42.8	42.9	42.9	42.9	45	44.8	44.9	44.9	44.9	43.9	44	44	44	44	554	552	551	554	553	183	180	177	175	186	3.35	3.32	3.25	3.29	3.26	51.5	51	50.6	52	51.6
2	22	2	21	18.6	18.6	17.6	18.6	18.6	42.9	42.9	42.8	42.8	42.9	45.1	45.1	45	45	45.1	43.8	43.9	43.9	43.9	43.8	552	553	554	554	554	188	189	180	183	186	3.35	3.36	3.38	3.32	3.35	52	51.5	51.6	52.5	51.2
1	23	1	40	13.6	16.6	16.6	15.6	14.6	41.4	41.4	41.5	41.6	41.6	43.5	43.5	43.4	43.4	43.5	42.4	42.6	42.6	42.4	42.5	582	588	582	580	580	185	180	177	182	186	3	2.85	2.9	2.95	2.99	39.2	40	36.9	40	40.2
2	23	1	40	13.6	14.6	14.6	14.6	14.6	41.5	41.4	41.5	41.4	41.4	43.6	43.6	43.5	43.6	43.5	42.5	42.5	42.4	42.5	42.4	580	585	585	585	584	181	180	185	180	186	3.01	3.05	3.02	3.01	3	39	38.5	40	39.2	38.9
1	24	2	34	18.3	20.3	22.3	18.3	18.3	40.8	40.9	40.8	40.8	40.7	42	42.2	42.4	42.3	42	41.4	41.6	41.5	41.4	41.6	515	514	516	514	510	204	202	200	203	205	3.26	3.11	3.06	3.28	3.26	34.9	35	33.6	34	35
2	24	2	34	17.3	18.3	18.3	18.3	17.3	40.9	40.9	40.9	40.8	40.8	42.1	42	42.3	42.1	42.2	41.6	41.6	41.5	41.6	41.5	516	517	518	517	515	200	205	208	203	204	3.25	3.25	3.26	3.25	3.24	35	35	34.6	35	35.2
1	25	1	44	17.2	22.2	23.2	16.2	17.2	42.9	43.2	43	43	42.9	44.5	44.7	44.7	44.4	44.5	43.7	44	43.8	43.7	43.8	568	570	568	568	567	212	200	198	215	216	3.41	3.3	3.25	3.39	3.4	40.1	39.5	38	39.8	40.8
2	25	1	44	17.2	17.2	17.2	17.2	17.2	42.9	42.9	42.8	42.8	42.9	44.6	44.5	44.7	44.8	44.6	43.8	43.7	43.5	43.8	43.7	568	564	568	570	568	210	212	214	210	212	3.4	3.39	3.41	3.41	3.4	40.8	40.1	40.5	40.2	42.6
1	26	2	38	18	19	19	17	17	40.4	41	40.3	40.2	40.4	41.2	41.4	41.4	41.3	41.2	40.8	41	41	40.8	40.9	518	520	516	518	519	244	241	239	238	245	3.61	3.59	3.55	3.53	3.56	44.2	43.6	43.5	43.9	44.1
2	26	2	38	18	18	17	17	18	40.3	40.3	40.4	40.3	40.4	41.3	41.5	41.4	41.3	41.3	40.8	40.9	41	41	41	520	522	518	520	519	240	241	244	243	244	3.61	3.6	3.66	3.62	3.61	44	44.6	44.2	43.8	43.9
1	27	1	36	16.4	23.4	22.4	17.4	17.4	42.7	42.8	42.7	42.7	42.8	43.2	43.3	43.2	43.3	43.4	43.5	43	43.5	43.2	43.2	537	540	539	535	536	188	180	179	185	189	2.9	2.86	2.88	2.92	2.99	39.6	39	38.5	38.9	39.7
2	27	1	36	16.4	16.4	17.4	17.4	16.4	42.7	42.8	42.8	42.7	42.7	43.1	43.2	43.3	43.1	43.2	43.5	43.1	43	43.1	43.2	539	539	537	538	539	189	185	188	186	188	2.91	2.92	2.9	2.92	2.92	39.5	39	39.5	39.6	39.7
1	28	2	27	16.8	22.8	23.8	17.8	16.8	44	44	44	44.1	44	44.8	44.9	44.8	44.7	44.8	44.4	44.3	44.3	44.4	44.4	503	501	502	504	501	182	180	177	178	183	3.26	3.21	3.16	3.22	3.28	40.9	41	40.5	39.6	40.9
2	28	2	27	15.8	16.8	15.8	15.8	15.8	44.1	44.1	44	44	44	44.8	44.8	44.8	44.8	44.8	44.3	44.4	44.4	44.4	44.4	502	506	506	505	504	183	183	182	185	184	3.25	3.26	3.28	3.21	3.22	41	41.2	41.5	40.1	40
1	29	1	19	16.7	19.7	20.7	19.7	17.7	42.3	42.4	42.5	42.3	42.4	43.4	43.5	43.7	43.6	43.5	42.8	42.9	42.7	42.8	42.7	553	551	551	553	553	205	201	203	206	206	3.21	3.15	3.13	3.15	3.2	44.7	44	43.5	43.6	45
2	29	1	19	16.7	16.7	16.7	16.7	16.7	42.2	42.3	42.2	42.3	42.2	43.4	43.4	43.2	43.4	43.4	42.8	42.8	42.8	42.7	42.8	555	559	557	554	557	203	204	204	205	206	3.2	3.19	3.2	3.2	3.19	44.5	44.6	44.5	44.4	44.7
1	30	2	30	18.5	19.5	20.5	19.5	18.5	39.8	40	39.8	39.7	39.7	41.8	41.8	41.9	41.9	41.8	40.8	40.9	41	41	40.9	531	533	531	530	528	189	180	177	190	192	2.81	2.75	2.71	2.85	2.9	34.5	35	32.5	32.1	34.6
2	30	2	30	18.5	17.5	18.5	17.5	18.5	39.8	39.9	39.9	40	39.9	42	41.9	42	42	42	41	41	41	41	41	530	530	531	531	530	190	190	188	188	190	2.8	2.75	2.8	2.79	2.79	35	34.9	35	35	34.8
1	31	1	22	14	20	19	15	14	42.5	42.6	42.5	42.7	42.5	42.9	42.9	43	42.9	42.8	42.7	42.8	42.4	42.8	42.9	544	542	540	546	544	231	228	225	230	232	3.35	3.22	3.2	3.32	3.36	41.8	41	40.8	41.5	41.8
2	31	1	22	14	14	14	14	15	42.6	42.6	42.6	42.5	42.4	42.9	42.8	42.8	42.8	42.9	42.8	42.7	42.8	42.8	42.8	542	544	543	548	544	233	233	231	232	228	3.32	3.35	3.33	3.32	3.36	42	41.5	42.4	41.8	42
1	32	2	26	18	20	20	17	17	44.5	44.6	44.5	44.8	44.5	45.8	46	45.5	45.8	45.6	45.2	45.6	45.2	45.3	45.5	548	549	546	546	548	178	170	166	178	175	3.16	3.11	3.08	3.15	3.18	44.5	44.2	43.8	44.6	44.3
2	32	2	26	18	17	18	18	17	44.5	44.5	44.5	44.5	44.6	45.8	45.7	45.8	45.7	45.8	45.8	45.6	45.6	45.6	45.7	548	548	547	548	548	179	177	179	177	178	3.2	3.15	3.2	3.19	3.2	44.6	44.5	44.6	44.7	44.5
1	33	1	28	19.4	22.4	23.4	20.4	18.4	41	41.1	41.1	41	41	42	42	42.2	42	42.2	41.5	41.6	41.5	41.4	41.5	534	532	530	530	531	198	190	188	200	198	3.29	3.25	3.23	3.28	3.3	50.4	50.1	48	51	50.5
2	33	1	28	19.4	19.4	19.4	19.4	19.4	41	41.1	41	40.9	40.9	42	42	42	42	41.9	41.6	41.6	41.6	41.5	41.3	533	534	533	532	535	200	205	203	198	199	3.28	3.3	3.3	3.3	3.29	50	51	51.5	50.5	49.9
1	34	2	36	16.6	21.6	21.6	20.6	16.6	42.5	42.5	42.6	42.4	42.5	42.6	42.6	42.8	43	42.6	42.6	42.8	42.7	42.6	42.5	506	504	502	508	506	215	220	205	216	216	3.36	3.25	3.22	3.3	3.35	43.2	42.5	42.1	43.8	43.6
2	34	2	36	15.6	16.6	16.6	16.6	16.6	42.6	42.6	42.6	42.5	42.5	42.6	42.6	42.5	42.5	42.7	42.6	42.7	42.8	42.8	42.7	505	505	504	506	506	215	214	210	216	218	3.38	3.36	3.36	3.36	3.36	43	43.1	42.5	41.9	43.3
1	35	1	39	17.9	20.9	20.9	17.9	16.9	42	42	41.9	42.2	41.9	42.8	42.6	42.9	42.8	42.8	42.4	42.5	42.4	42.4	42.6	525	522	526	523	525	205	201	198	208	210	3.16	3.08	3.06	3.15	3.14	45.1	43	42.5	44.6	44.8
2	35	1	39	16.9	17.9	17.9	16.9	16.9	42.1	42.1	42	42	42	42.9	42.8	42.8	42.9	42.8	42.5	42.5	42.5	42.3	42.4	524	524	522	526	526	206	205	204	203	206	3.17	3.16	3.16	3.12	3.16	45	45	44.8	45.2	45
1	36	2	20	22.1	23.1	23.1	23.1	22.1	41.5	41.6	41.8	41.5	41.6	42.5	42.6	42.5	42.7	42.3	42.1	42.3	42.1	42	42.1	568	470	468	566	564	265	260	255	259	266	3.64	3.55	3.49	3.59	3.65	36.7	34	32.6	37.1	36.8
2	36	2	20	23.1	23.1	23.1	22.1	22.1	41.6	41.6	41.6	41.6	41.8	42.6	42.6	42.6	42.5	42.4	42.2	42.1	42.1	42.2	42.2	568	569	569	570	56	260	260	260	258	260	3.62	3.62	3.64	3.63	3.65	36.3	36.5	36.5	35	36.4
1	37	2	22	20.5	24.5	25.5	21.5	20.5	42.6	42.6	42.7	42.6	42.5	43.9	43.8	43.9	44	43.8	43.3	43.3	43.4	43.5	43.3	508	509	510	508	506	171	166	165	172	171	2.85	2.77	2.78	2.88	2.86	31.2	30	29	31	31.4
2	37	2	22	19.5	20.5	19.5	19.5	19.5	42.5	42.5	42.6	42.6	42.6	43.8	43.9	43.8	43.9	43.9	43.8	43.8	43.8	43.6	43.7	510	512	511	509	511	170	171	170	170	169	2.8	2.82	2.83	2.83	2.83	31.5	31	31.3	31.2	31.4
1	38	2	37	16	16	16	16	16	40.2	40.3	40.2	40.2	40.2	41	41	41	41	41	40.6	40.6	40.5	40.6	40.6	567	566	565	566	566	182	180	176	185	185	3.02	2.95	2.93	3.02	3.03	41.7	41	39.5	40.6	42
2	38	2	37	16	16	16	16	16	40.2	40.2	40.3	40.2	40.2	41.2	41.2	41	41	41	40.7	40.6	40.5	40.6	40.6	566	566	567	566	567	180	181	180	182	184	3	3.02	3.01	3	3.02	41.6	41.5	41.8	41.8	41.8
1	39	2	19	13.4	20.4	20.4	15.4	13.4	40.4	40.4	40.6	40.6	40.4	42.4	42.6	42.6	42.4	42.3	41.4	41.5	41.6	41.6	41.4	561	561	561	566	560	232	225	215	229	232	3.54	3.52	3.48	3.45	3.55	32.8	31	30.2	31.6	32.5
2	39	2	19	13.4	13.4	14.4	13.4	13.4	40.4	40.2	40.2	40.3	40.4	42.3	42.3	42.4	42.5	42.5	41.5	41.5	41.4	41.6	41.6	560	560	561	564	566	230	232	232	230	231	3.54	3.54	3.52	3.51	3.55	33	32.8	32.6	32.6	32.8
1	40	2	29	13.9	21.9	21.9	16.9	14.9	41.8	41.8	41.6	41.9	41.9	41.8	41.9	41.7	41.8	41.9	42	41.9	42	42	42	501	500	501	501	500	201	199	195	198	203	3.25	3.15	3.1	3.15	3.26	43.8	42	41.6	42.8	43.9
2	40	2	29	13.9	14.9	14.9	14.9	14.9	41.8	41.7	41.8	41.9	41.8	41.8	41.9	41.9	41.9	41.8	41.9	41.9	41.9	41	42	500	501	500	498	499	200	202	201	201	199	3.24	3.22	3.25	3.25	3.24	43.7	43.8	43.6	43.8	43.8
